# Supplementary material for: Amlodipine and lufenuron as repurposing drugs against Sporothrix brasiliensis
Source: PeerJ. 2023 Nov 30;11:e16443. doi: 10.7717/peerj.16443 (PMC10693817; doi:10.7717/peerj.16443)
Supplement: Supplemental Information 1 [file peerj-11-16443-s001.txt]

>isolate_9016[organism=Sporothrix brasiliensis] 
GCCACCCCGTTTGACGCTTGGCTTGAGCTTCGGCGCTATCCCGCTCCCGATACAACGGCGTTTTGCTAACCTCTTTTTTATTGTTTGGGCTGAATAGGACAAGGACGGCGATGGTTAGTCAAACTTCTCAATGTGCTTTTTCGAATGCGTTCGGCTGACCGCCGTTTCGTACCGTCCGCAAACCCGTGGCCTTCAGTCGAACTGACGCTGTTTTCTTTCCCTCTTCCTAGGCCAGATCACCACCAAGGAGCTCGGCACCGTCATGCGCTCGCTCGGCCAGAATCCCTCCGAGTCTGAGCTGCAGGACATGATCAACGAGGTCGACGCCGACAACAACGGCACCATTGACTTCCCTGGTACGTTTGACCGTTGAATGTGGCATGATGCGAGGATAAGAGATAAGGAGGAATGAAGAGATCCAAAACACGTGTTGCGGTGGCAATTCGCTGCATTATGACACACGGTTATCCGGGGTCGACAATGGCTAACCATCCACAGAGTTCCTGACCATGATGGCGCGCAAGATGAAGGACACCGACTCCGAGGAGGAGATCCGCGAGGCCTTCAAGGTCTTCGACCGCGATAACAACGGCTTCATCTCGGCTGCTGAGCTGCGCCACGTCATGACGTCGATCGGCGAGAAGCTGACGGACGAGGAGGTCGACGAGATGATCCGTGAGGCCGACCAGGACGGCGACGGCCGGATTGACTGTATGCGTCATACTTCTCCCCACCACTGTCACCTTCCCCAGGCACACCGCTAA

>isolate_9019[organism=Sporothrix brasiliensis] 
GCCACCCCGTTTGACGCTTGGCTTGAGCTTCGGCGCTATCCCGCTCCCGATACAACGGCGTTTTGCTAACCTCTTTTTTATTGTTTGGGCTGAATAGGACAAGGACGGCGATGGTTAGTCAAACTTCTCAATGTGCTTTTTCGAATGCGTTCGGCTGACCGCCGTTTCGTACCGTCCGCAAACCCGTGGCCTTCAGTCGAACTGACGCTGTTTTCTTTCCCTCTTCCTAGGCCAGATCACCACCAAGGAGCTCGGCACCGTCATGCGCTCGCTCGGCCAGAATCCCTCCGAGTCTGAGCTGCAGGACATGATCAACGAGGTCGACGCCGACAACAACGGCACCATTGACTTCCCTGGTACGTTTGACCGTTGAATGTGGCATGATGCGAGGATAAGAGATAAGGAGGAATGAAGAGATCCAAAACACGTGTTGCGGTGGCAATTCGCTGCATTATGACACACGGTTATCCGGGGTCGACAATGGCTAACCATCCACAGAGTTCCTGACCATGATGGCGCGCAAGATGAAGGACACCGACTCCGAGGAGGAGATCCGCGAGGCCTTCAAGGTCTTCGACCGCGATAACAACGGCTTCATCTCGGCTGCTGAGCTGCGCCACGTCATGACGTCGATCGGCGAGAAGCTGACGGACGAGGAGGTCGACGAGATGATCCGTGAGGCCGACCAGGACGGCGACGGCCGGATTGACTGTATGCGTCATACTTCTCCCCACCACTGTCACCTTCCCCAGGCACACCGCTAA

>isolate_9020[organism=Sporothrix brasiliensis]  
GCCACCCCGTTTGACGCTTGGCTTGAGCTTCGGCGCTATCCCGCTCCCGATACAACGGCGTTTTGCTAACCTCTTTTTTATTGTTTGGGCTGAATAGGACAAGGACGGCGATGGTTAGTCAAACTTCTCAATGTGCTTTTTCGAATGCGTTCGGCTGACCGCCGTTTCGTACCGTCCGCAAACCCGTGGCCTTCAGTCGAACTGACGCTGTTTTCTTTCCCTCTTCCTAGGCCAGATCACCACCAAGGAGCTCGGCACCGTCATGCGCTCGCTCGGCCAGAATCCCTCCGAGTCTGAGCTGCAGGACATGATCAACGAGGTCGACGCCGACAACAACGGCACCATTGACTTCCCTGGTACGTTTGACCGTTGAATGTGGCATGATGCGAGGATAAGAGATAAGGAGGAATGAAGAGATCCAAAACACGTGTTGCGGTGGCAATTCGCTGCATTATGACACACGGTTATCCGGGGTCGACAATGGCTAACCATCCACAGAGTTCCTGACCATGATGGCGCGCAAGATGAAGGACACCGACTCCGAGGAGGAGATCCGCGAGGCCTTCAAGGTCTTCGACCGCGATAACAACGGCTTCATCTCGGCTGCTGAGCTGCGCCACGTCATGACGTCGATCGGCGAGAAGCTGACGGACGAGGAGGTCGACGAGATGATCCGTGAGGCCGACCAGGACGGCGACGGCCGGATTGACTGTATGCGTCATACTTCTCCCCACCACTGTCACCTTCCCCAGGCACACCGCTAA

>isolate_1078[organism=Sporothrix brasiliensis] 
GCCACCCCGTTTGACGCTTGGCTTGAGCTTCGGCGCTATCCCGCTCCCGATACAACGGCGTTTTGCTAACCTCTTTTTTATTGTTTGGGCTGAATAGGACAAGGACGGCGATGGTTAGTCAAACTTCTCAATGTGCTTTTTCGAATGCGTTCGGCTGACCGCCGTTTCGTACCGTCCGCAAACCCGTGGCCTTCAGTCGAACTGACGCTGTTTTCTTTCCCTCTTCCTAGGCCAGATCACCACCAAGGAGCTCGGCACCGTCATGCGCTCGCTCGGCCAGAATCCCTCCGAGTCTGAGCTGCAGGACATGATCAACGAGGTCGACGCCGACAACAACGGCACCATTGACTTCCCTGGTACGTTTGACCGTTGAATGTGGCATGATGCGAGGATAAGAGATAAGGAGGAATGAAGAGATCCAAAACACGTGTTGCGGTGGCAATTCGCTGCATTATGACACACGGTTATCCGGGGTCGACAATGGCTAACCATCCACAGAGTTCCTGACCATGATGGCGCGCAAGATGAAGGACACCGACTCCGAGGAGGAGATCCGCGAGGCCTTCAAGGTCTTCGACCGCGATAACAACGGCTTCATCTCGGCTGCTGAGCTGCGCCACGTCATGACGTCGATCGGCGAGAAGCTGACGGACGAGGAGGTCGACGAGATGATCCGTGAGGCCGACCAGGACGGCGACGGCCGGATTGACTGTATGCGTCATACTTCTCCCCACCACTGTCACCTTCCCCAGGCACACCGCTAA

>isolate_1878[organism=Sporothrix brasiliensis]  
GCCACCCCGTTTGACGCTTGGCTTGAGCTTCGGCGCTATCCCGCTTCCGATACAACGGCGTTTTGCTAACCTCTTTTTTATTTGTTTGGGCTGAATAGGACAAGGACGGCGATGGTTAGTCAAACTTCTCAATGTGCTTTTTCGAATGCGTTCGGCTGACCGCCGTTTCGTACCGTCCGCAAACCCGTGGCCTTCAGTCGAACTGACGCTGTTTTCTTTCCCTCTTCCTAGGCCAGATCACCACCAAGGAGCTCGGCACCGTCATGCGCTCGCTCGGCCAGAATCCCTCCGAGTCTGAGCTGCAGGACATGATCAACGAGGTCGACGCCGACAACAACGGCACCATTGACTTCCCTGGTACGTTTGACCGTTGAATGTGGCATAATGCGAGGATAAGAGATAAGGAGGAATGAAGAGATCCAAAACACGTGTTGCGGTGGCAATTCGCTGCATTATGACACACGGTTATCCGGGGTCGACAATGGCTAACCATCCACAGAGTTCCTGACCATGATGGCGCGCAAGATGAAGGACACCGACTCCGAGGAGGAGATCCGCGAGGCCTTCAAGGTCTTCGACCGCGATAACAACGGCTTCATCTCGGCTGCTGAGCTGCGCCACGTCATGACGTCGATCGGCGAGAAGCTGACGGACGAGGAGGTCGACGAGATGATCCGTGAGGCCGACCAGGACGGCGACGGCCGGATTGACTGTATGCGTCATACTTCTCCCCACCACTGTCACCTTCCCCAGGCACACCGCTAA

>isolate_3952[organism=Sporothrix brasiliensis] 
GCCACCCCGTTTGACGCTTGGCTTGAGCTTCGGCGCTATCCCGCTCCCGATACAACGGCGTTTTGCTAACCTCTTTTTTATTGTTTGGGCTGAATAGGACAAGGACGGCGATGGTTAGTCAAACTTCTCAATGTGCTTTTTCGAATGCGTTCGGCTGACCGCCGTTTCGTACCGTCCGCAAACCCGTGGCCTTCAGTCGAACTGACGCTGTTTTCTTTCCCTCTTCCTAGGCCAGATCACCACCAAGGAGCTCGGCACCGTCATGCGCTCGCTCGGCCAGAATCCCTCCGAGTCTGAGCTGCAGGACATGATCAACGAGGTCGACGCCGACAACAACGGCACCATTGACTTCCCTGGTACGTTTGACCGTTGAATGTGGCATGATGCGAGGATAAGAGATAAGGAGGAATGAAGAGATCCAAAACACGTGTTGCGGTGGCAATTCGCTGCATTATGACACACGGTTATCCGGGGTCGACAATGGCTAACCATCCACAGAGTTCCTGACCATGATGGCGCGCAAGATGAAGGACACCGACTCCGAGGAGGAGATCCGCGAGGCCTTCAAGGTCTTCGACCGCGATAACAACGGCTTCATCTCGGCTGCTGAGCTGCGCCACGTCATGACGTCGATCGGCGAGAAGCTGACGGACGAGGAGGTCGACGAGATGATCCGTGAGGCCGACCAGGACGGCGACGGCCGGATTGACTGTATGCGTCATACTTCTCCCCACCACTGTCACCTTCCCCAGGCACACCGCTAA

>isolate_4559[organism=Sporothrix brasiliensis] 
GCCACCCCGTTTGACGCTTGGCTTGAGCTTCGGCGCTATCCCGCTTCCGATACAACGGCGTTTTGCTAACCTCTTTTTTATTTGTTTGGGCTGAATAGGACAAGGACGGCGATGGTTAGTCAAACTTCTCAATGTGCTTTTTCGAATGCGTTCGGCTGACCGCCGTTTCGTACCGTCCGCAAACCCGTGGCCTTCAGTCGAACTGACGCTGTTTTCTTTCCCTCTTCCTAGGCCAGATCACCACCAAGGAGCTCGGCACCGTCATGCGCTCGCTCGGCCAGAATCCCTCCGAGTCTGAGCTGCAGGACATGATCAACGAGGTCGACGCCGACAACAACGGCACCATTGACTTCCCTGGTACGTTTGACCGTTGAATGTGGCATAATGCGAGGATAAGAGATAAGGAGGAATGAAGAGATCCAAAACACGTGTTGCGGTGGCAATTCGCTGCATTATGACACACGGTTATCCGGGGTCGACAATGGCTAACCATCCACAGAGTTCCTGACCATGATGGCGCGCAAGATGAAGGACACCGACTCCGAGGAGGAGATCCGCGAGGCCTTCAAGGTCTTCGACCGCGATAACAACGGCTTCATCTCGGCTGCTGAGCTGCGCCACGTCATGACGTCGATCGGCGAGAAGCTGACGGACGAGGAGGTCGACGAGATGATCCGTGAGGCCGACCAGGACGGCGACGGCCGGATTGACTGTATGCGTCATACTTCTCCCCACCACTGTCACCTTCCCCAGGCACACCGCTAA
